# Supplementary material for: Association between Preoperative Psychiatric Morbidities and Mortality after Oncologic Surgery: A Nationwide Cohort Study from 2002 to 2019 in South Korea
Source: J Pers Med. 2023 Jun 29;13(7):1069. doi: 10.3390/jpm13071069 (PMC10382024; doi:10.3390/jpm13071069)
Supplement: Supplementary file 1 [file jpm-13-01069-s001.zip]

Archive with 1 entries (1 files):
- Supplementary_TableS1.pdf
